# Supplementary material for: Developmental Stages-Specific Response of Anise Plants to Laser-Induced Growth, Nutrients Accumulation, and Essential Oil Metabolism
Source: Plants (Basel). 2021 Nov 26;10(12):2591. doi: 10.3390/plants10122591 (PMC8708645; doi:10.3390/plants10122591)
Supplement: Supplementary file 1 [file plants-10-02591-s001.zip]

Archive with 1 entries (1 files):
- plants-1432561-supplementary.pdf
